# Supplementary material for: Umatilla Virus in Zoo-Dwelling Cape Penguins with Hepatitis, Germany
Source: Emerg Infect Dis. 2024 Dec;30(12):2643–6. doi: 10.3201/eid3012.240498 (PMC11616631; doi:10.3201/eid3012.240498)
Supplement: Appendix 2 — Data informing nucleotide sequence identity and phylogenetic tree construction for Umatilla virus in zoo-dwelling Cape penguins with hepatitis, Germany [file 24-0498-Techapp-s2.xlsx]

## Sheet: Appendix 2 Table 1
Article DOI: https://doi.org/10.3201/eid3012.240498
EID cannot ensure accessibility for supplementary materials supplied by authors. Readers who have difficulty accessing supplementary content should contact the authors for assistance.
Umatilla Virus in Zoo-Dwelling Cape Penguins with Hepatitis, Germany
Appendix 2 Table 1. Nucleotide sequence homology between UMAV/DE/Penguin and other Umatilla viruses
		Nucleotide percentage identity (%)				Respective GenBank accession numbers
UMAV strains	Sequence size (bp)	ED-I-87-19	ED-I-93-19	ED-I-205-19	Koyama Hill virus	ED-I-87-19	ED-I-93-19	ED-I-205-19	Koyama Hill virus
Umantilla virus isolate Germany penguin 2019 segment 1	3932	99.6	97.7	97.5	86.7	OV054757.1	OV055169.1	OV055155	AB894484.1
Umantilla virus isolate Germany, penguin, 2019, segment 2	2650	91.62	99.43	94.4	88.23	OV054758.1	OV055170.1	OV055156	AB894485.1
Umantilla virus isolate Germany, penguin, 2019, segment 3*	2335	72,34	71.98	64.37	75.2	OV054759.1	OV055171.1	OV055157	AB894486.1
Umantilla virus isolate Germany, penguin, 2019, segment 4	1881	95.5	95.8	96	83.89	OV054760.1	OV055172.1	OV055158.1	AB894488.1
Umantilla virus isolate Germany, penguin, 2019, segment 5	1809	97.7	98.5	98.5	89.7	OV054761.1	OV055173.1	OV055159	AB894487.1
Umantilla virus isolate Germany, penguin, 2019, segment 6	1708	84.4	97.4	84.32	82.3	OV054762.1	OV055174.1	OV055160	AB894489.1
Umantilla virus isolate Germany, penguin, 2019, segment 7	1227	99.5	97.7	98.2	85.7	OV054763.1	OV055175.1	OV055161	AB894490.1
Umantilla virus isolate Germany, penguin, 2019, segment 8	1023	97.5	97.3	97.9	89	OV054764.1	OV055176.1	OV055162	AB894491.1
Umantilla virus isolate Germany, penguin, 2019, segment 9	1030	97.6	97.9	97	90.2	OV054765.1	OV055177.1	OV055163	AB894492.1
Umantilla virus isolate Germany, penguin, 2019, segment 10	747	99.6	97.5	97.4	87.2	OV054766	OV055178	OV055164	AB894493.1
*Query coverage is 13 %,15 %,27,5 % for ED-I-87-19, ED-I-93-19, ED-I-205-19, and Koyama Hill virus respectively

## Sheet: Appendix 2 Table 2
Appendix 2 Table 2. GenBank accession numbers of orbiviruses used for the phylogenetic trees
Orbivirus species	NS3	VP6	VP7	NS2	VP5	NS1	VP4	VP3	VP2	VP1	Vector
Umatilla virus isolate M4941_15	QCW07540.1	QCW07539.1	QCW07538.1	QCW07537.1	QCW07536.1	QCW07535.1	QCW07534.1	QCW07533.1	QCW07532.1	QCW07531.1	Mosquitos
Umatilla virus isolate USA1969/01	AEE98377.1	AEE98376.1	AEE98375.1	AEE98374.1	AEE98373.1	AEE98371.1	AEE98372.1	AEE98370.1	AEE98369.1	AEE98368.1	Mosquitos
African horse sickness virus	YP_052954.1	YP_052964.1	YP_052956.1	WES13916.1	YP_052963.1	YP_052965.1	YP_052957.1	YP_052962.1	YP_052941.1	YP_052966.1	Mosquitos
Bluetoungue virus	AJG44866.1	AJG44864.1	AJG44862.1	AJG44863.1	AJG44862.1	AJG44860.1	AJG44859.1	AJG44858.1	AJG44857.1	AJG44856.1	Mosquitos
Koyama Hill virus	BAP18640	BAP18639	BAP18638	BAP18637	BAP18636	BAP18635	BAP18634	BAP18633	BAP18632	BAP18631	Mosquitos
St. Croix river virus*	YP_052951	YP_052950	YP_052949	YP_052948	YP_052946	YP_052947	YP_052945	YP_052944	YP_052943	YP_052942.1	Ticks
Umatilla virus isolate ED-I-93-19	CAH0473080.1	CAH0473077.1	CAH0473075.1	CAH0473073.1	CAH0473070.1	CAH0473069.1	CAH0473067.1	CAH0473066.1	CAH0473065.1	CAH0473064.1	Mosquitos
Umatilla virus isolate ED-I-87-19		CAH0473062.1		CAH0473060.1	CAH0473059.1	CAH0473058.1		CAH0473056.1	CAH0473055.1	CAH0473063.1	Mosquitos
Umatilla virus isolate ED-I-205-19	CAH0473083.1	CAH0473082.1	CAH0473081.1	CAH0473079.1		CAH0473076.1	CAH0473074.1		CAH0473071.1		Mosquitos
Umatilla virus isolate UMAV-IA08		AZJ37621.1		AZJ37620.1	AZJ37619.1	AZJ37617.1	AZJ37618.1	AZJ37616.1		AZJ37615.1	Mosquitos
Stretch Lagoon orbivirus isolate SLOV-IA08		AZJ37614.1	AZJ37613.1		AZJ37612.1	AZJ37611.1	AZJ37610.1		AZJ37608.1	AZJ37607.1	Mosquitos
Umatilla virus strain DH13M98	WCL15628.1	WCL15627.1	WCL15626.1	WCL15625.1	WCL15624.1	WCL15623.1	WCL15622.1	WCL15621.1	WCL15620.1	WCL15619.1	Mosquitos
Corriparta virus	YP_009507681	YP_009507678	YP_009507686	YP_009507685	YP_009507684	YP_009507677	YP_009507676	YP_009507683	YP_009507675	YP_009507680	Mosquitos
Parry's Lagoon virus	ANH10679	ANH10678	ANH10677	ANH10676	ANH10674	ANH10673	ANH10675	ANH10672	ANH10671	ANH10670	Mosquitos
Warrego virus	YP_009507732	YP_009507734	YP_009507737	YP_009507738	YP_009507736	YP_009507733	YP_009507731	YP_009507730	YP_009507735	YP_009507729	Culicoids
Wallal virus	YP_008658421	YP_008658421	YP_008658420	YP_008658424	YP_008658424	YP_008658419	YP_008658423	YP_008658418	YP_008658417	YP_008658416	Mosquitos
Epizootic hemorrhagic disease virus (serotype 1 / strain New Jersey)	YP_003240117	YP_003240116	YP_003240114	YP_003240115	YP_003240113	YP_003240112	YP_003240111	YP_003240110	YP_003240109	YP_003240108	Culicoids
Skunk River virus	AZJ37606	AZJ37605	AZJ37604	AZJ37603	AZJ37602	AZJ37601	AZJ37600	AZJ37598	AZJ37599	AZJ37597	Mosquitos
Changuinola virus	AQX34680	AQX34676	AQX34677	AQX34679	AQX34675	AQX34678	AQX34674	AQX34673	AQX34672	AQX34671	Sand-flies
Peruvian horse sickness	QNH88371.1	QNH88370.1	QNH88369.1	QNH88368.1	QNH88367.1	QNH88366.1	QNH88365.1	QNH88363.1	QNH88364.1	QNH88362.1	Mosquitos
Yunnan Orbivirus	BCL59289	BCL59288	BCL59287	BCL59286	BCL59285	BCL59284	BCL59283	BCL59282	BCL59281	BCL59280	Mosquitos
*Outgroup
